# Supplementary material for: Entropy and Network Centralities as Intelligent Tools for the Investigation of Terrorist Organizations
Source: Entropy (Basel). 2021 Oct 13;23(10):1334. doi: 10.3390/e23101334 (PMC8534437; doi:10.3390/e23101334)
Supplement: Supplementary file 1 [file entropy-23-01334-s001.zip]

Archive with 4 entries (4 files):
- entropy-1393460-supplementary/Supplementary Material S1 Jamaah Islamiah section of Indonesia.xlsx
- entropy-1393460-supplementary/Supplementary Material S2 Hamburg Cell.xlsx
- entropy-1393460-supplementary/Supplementary Material S3 al-Qaeda section of Madrid.xlsx
- entropy-1393460-supplementary/Supplementary Material S4 Jamaah Islamiah section of Philippines.xlsx
