# Supplementary material for: Entropy and Network Centralities as Intelligent Tools for the Investigation of Terrorist Organizations
Source: Entropy (Basel). 2021 Oct 13;23(10):1334. doi: 10.3390/e23101334 (PMC8534437; doi:10.3390/e23101334)
Supplement: Supplementary file 1 [file entropy-23-01334-s001.zip › entropy-1393460-supplementary/Supplementary Material S4 Jamaah Islamiah section of Philippines.xlsx]

## Sheet: Centralities & Entropy
YEARS	1985-2007 (overall)			1985-1989			1990-1994			1995 - 1999			2000			2001			2002			2003			2004			2005			2006			2007
VERTEX CODE	Degree Centrality	Betweenness Centrality	Clustering Coefficient	Degree Centrality	Betweenness Centrality	Clustering Coefficient	Degree Centrality	Betweenness Centrality	Clustering Coefficient	Degree Centrality	Betweenness Centrality	Clustering Coefficient	Degree Centrality	Betweenness Centrality	Clustering Coefficient	Degree Centrality	Betweenness Centrality	Clustering Coefficient	Degree Centrality	Betweenness Centrality	Clustering Coefficient	Degree Centrality	Betweenness Centrality	Clustering Coefficient	Degree Centrality	Betweenness Centrality	Clustering Coefficient	Degree Centrality	Betweenness Centrality	Clustering Coefficient	Degree Centrality	Betweenness Centrality	Clustering Coefficient	Degree Centrality	Betweenness Centrality	Clustering Coefficient
151	0.733333	0	0.416667	0.4	0.104762	0	0.4	0.116667	0	0.666667	0.186259	0.539683	0.733333	0.0973923	0.5	0.733333	0.0973923	0.5	0.6	0.122222	0.460317	0	0	0	0	0	0	0	0	0	0.2	0.0190476	0.333333	0.2	0.0285714	0
153	0.933333	0	0.248457	0.266667	0	0	0.4	0.160238	0	0.666667	0.0605442	0.452381	0.933333	0.0246032	0.358974	0.933333	0.0246032	0.358974	0.8	0.0753968	0.353535	0.466667	0.142857	0.285714	0	0	0	0	0	0	0	0	0	0	0	0
155	0.666667	0.0261905	0.583333	0.466667	0.219048	1	0.466667	0.0488095	0.333333	0.6	0.138095	0.622222	0.666667	0.0132653	0.416667	0.666667	0.0132653	0.416667	0.466667	0.00714286	0.555556	0	0	0	0	0	0	0	0	0	0	0	0	0	0	0
159	0.733333	0.128571	0	0.0666667	0	0	0.4	0.0618254	0	0.466667	0.12381	0	0.733333	0.160317	0.5	0.733333	0.160317	0.5	0.6	0.205556	0.777778	0	0	0	0	0	0	0	0	0	0	0	0	0	0	0
162	0.866667	0.214286	1	0.2	0.0761905	1	0.2	0	1	0.466667	0.00238095	0.7	0.866667	0.150567	0.451852	0.866667	0.150567	0.451852	0.733333	0.114286	0.481481	0	0	0	0	0	0	0	0	0	0	0	0	0	0	0
163	0.666667	0	0.477778	0.2	0	0.444444	0.466667	0	0.444444	0.6	0.00238095	0.511111	0.666667	0.00294785	0.559524	0.666667	0.00294785	0.559524	0.6	0	0.559524	0.266667	0	1	0	0	0	0	0	0	0	0	0	0	0	0
183	0.666667	0	0.444444	0	0	0	0.333333	0.00349206	0	0.6	0.027619	0.766667	0.666667	0.0053288	0.583333	0.666667	0.0053288	0.583333	0.6	0.00238095	0.583333	0.266667	0	1	0.0666667	0	0	0.0666667	0	0	0.133333	0	0.5	0.0666667	0	0
189	0.266667	0	0.555556	0	0	0	0	0	0	0.0666667	0	0	0.266667	0	0.666667	0.266667	0	0.666667	0.2	0	0.666667	0.0666667	0	0	0	0	0	0	0	0	0.0666667	0	0	0.0666667	0	0
193	0.466667	0.0285714	0	0.266667	0	0	0.333333	0.111429	0	0.333333	0.144172	0	0.466667	0.00793651	0.577778	0.466667	0.00793651	0.577778	0	0	0	0	0	0	0	0	0	0	0	0	0	0	0	0	0	0
368	0.733333	0.32619	0	0.133333	0	0	0.533333	0.289921	0	0.666667	0.128753	0.555556	0.733333	0.183333	0.466667	0.733333	0.183333	0.466667	0	0	0	0	0	0	0	0	0	0	0	0	0	0	0	0	0	0
650	0.266667	0	0	0	0	0	0.0666667	0	0	0.2	0	0.666667	0.266667	0	0.666667	0.266667	0	0.666667	0.133333	0	0.666667	0.0666667	0	0	0	0	0	0	0	0	0	0	0	0	0	0
1567	0.733333	0.0142857	0.259259	0.333333	0.0857143	0	0.333333	0.00190476	0	0.333333	0.0251247	0	0.733333	0.031746	0.481481	0.733333	0.031746	0.481481	0.666667	0.0507937	0.52381	0	0	0	0.0666667	0	0	0.0666667	0	0	0.133333	0	1	0.0666667	0	0
1502	0.333333	0	0.5	0.0666667	0	0	0.133333	0	0.333333	0.133333	0	0.333333	0.333333	0	0.633333	0.333333	0	0.633333	0.266667	0	0.611111	0.0666667	0	0	0	0	0	0	0	0	0	0	0	0	0	0
1549	0.533333	0	0.638889	0	0	0	0.333333	0.00349206	0	0.333333	0.0047619	0	0.533333	0.00294785	0.688889	0.533333	0.00294785	0.688889	0.466667	0	0.688889	0.266667	0	1	0	0	0	0	0	0	0	0	0	0	0	0
1564	0.533333	0	0.601852	0.133333	0.0047619	0	0.4	0.103175	0	0.4	0.0126984	0	0.533333	0.00294785	0.688889	0.533333	0.00294785	0.688889	0.466667	0	0.688889	0.266667	0	1	0	0	0	0	0	0	0	0	0	0	0	0
587	0.0666667	0	0	0	0	0	0	0	0	0	0	0	0.0666667	0	0	0.0666667	0	0	0.0666667	0	0	0	0	0	0	0	0	0	0	0	0	0	0	0	0	0
Entropy of the Above Measure	0.931511	0.68527	0.91337	0.924799	0.627336	0.547895	0.916667	0.874685	0.593139	0.941176	0.941432	0.83439	0.931511	0.925822	0.984936	0.931511	0.925822	0.984936	0.926516	0.738972	0.96314	0.85141	0.212806	0.707677	0.342951	0	0	0.342951	0	0	0.593139	0.212806	0.496696	0.639824	0.212806	0
